# Supplementary material for: Morphological characterization and immunohistochemical detection of the proinflammatory cytokines IL-1β, IL-17A, and TNF-α in lung lesions associated with contagious bovine pleuropneumonia
Source: Trop Anim Health Prod. 2016 Feb 2;48:569–76. doi: 10.1007/s11250-016-0994-9 (PMC4766205; doi:10.1007/s11250-016-0994-9)
Supplement: Supplementary file 1 — Comparison of fibrinous and non-fibrinous CBPP lesions with respect to the presence of γδ T-cells, monocytes, granulocytes, CD8+ T-cells, neutrophils and B-cells (XLSX 21 kb) [file 11250_2016_994_MOESM1_ESM.xlsx]

## Sheet: Sheet1
Fibrinous bronchopneumonia
	countings
		gammadelta tcells	monocytes	CD8	neutro	Bcells	granulocytes
BD107	1	0.48	1.45	0.95	1.51	0.92	1.51
BD107	2	0.5	1.4	0.91	1.55	0.9	1.55
BD107	3	0.41	1.43	0.89	0.52	0.95	1.49
BD107	4	0.39	1.45	0.85	1.49	0.99	1.4
BD107	5	0.53	1.35	0.92	0.5	0.89	1.59
BD97	6	0.49	1.39	0.93	0.6	0.93	1.5
BD97	7	0.5	1.4	0.89	0.63	0.79	1.61
BD97	8	0.47	1.4	0.88	0.49	0.91	1.39
BD97	9	0.45	1.45	0.95	0.5	0.89	1.44
BD97	10	0.5	1.36	0.94	0.54	0.94	1.55
Non fibrinous bronchopneumonia
	countings	gammadelta tcells	monocytes	CD8	neutro	Bcells	granulocytes
1-BD115	1	0.4	1.1	1.05	0.81	1.35	0.82
2-BD118	2	0.4	1.2	1.02	0.79	1.34	0.83
3-BD118	3	0.5	1.2	1	0.8	1.41	0.8
4 BD116	4	0.45	0.81	0.95	0.75	1.31	0.79
5-BD115	5	0.51	0.99	1.09	0.69	1.3	0.89
6-BD116	6	0.48	1.2	1.08	0.89	1.29	0.79
7-BD115	7	0.45	1.5	1.1	0.91	1.35	0.82
8-BD118	8	0.49	0.79	1.01	0.85	1.39	0.81
9-BD116	9	0.48	1	1.05	0.78	1.29	0.85
10-BD115	10	0.4	0.2	1.04	0.86	1.36	0.65

## Sheet: Sheet1 (2)
	Fibrinous bronchopneumonia
		countings
Fibrinous	Animal	RepNo	gammadelta tcells	Monocytes	CD8	Neutro	Bcells	Granulocytes				Values
With	BD107	1	0.48	1.45	0.95	1.51	0.92	1.51		Animal	Fibrinous	Average of gammadelta tcells	Average of monocytes	Average of CD8	Average of neutro	Average of Bcells	Average of granulocytes
With	BD107	2	0.5	1.4	0.91	1.55	0.9	1.55		BD107	With	0.462	1.416	0.904	1.114	0.93	1.508
With	BD107	3	0.41	1.43	0.89	0.52	0.95	1.49		BD97	With	0.482	1.4	0.918	0.552	0.892	1.498
With	BD107	4	0.39	1.45	0.85	1.49	0.99	1.4		BD115	Without	0.44	0.9475	1.07	0.8175	1.34	0.795
With	BD107	5	0.53	1.35	0.92	0.5	0.89	1.59		BD118	Without	0.463333	1.06333	1.01	0.813333	1.38	0.813333
With	BD97	6	0.49	1.39	0.93	0.6	0.93	1.5		BD116	Without	0.47	1.00333	1.02667	0.806667	1.29667	0.81
With	BD97	7	0.5	1.4	0.89	0.63	0.79	1.61		Grand Total		0.464	1.2035	0.975	0.823	1.125	1.154
With	BD97	8	0.47	1.4	0.88	0.49	0.91	1.39			Averages	Gamma delta t-cells	Monocytes	CD8	Neutro	B-cells	Granulocytes
With	BD97	9	0.45	1.45	0.95	0.5	0.89	1.44			Fibrinous bronchopneumonia	0.472	1.408	0.911	0.833	0.911	1.503
With	BD97	10	0.5	1.36	0.94	0.54	0.94	1.55			Non fibrinous bronchopneumonia	0.457778	1.00472	1.03556	0.8125	1.33889	0.806111
Without	BD115	1	0.4	1.1	1.05	0.81	1.35	0.82			standard error of mean (with)	0.01	0.008	0.007	0.281	0.019	0.005
Without	BD118	2	0.4	1.2	1.02	0.79	1.34	0.83			standard error of mean (without)	0.009095	0.03345	0.01788	0.0032	0.02406	0.005638
Without	BD118	3	0.5	1.2	1	0.8	1.41	0.8			95% confidence interval (with)	0.12706	0.101648	0.088942	3.57039	0.241414	0.06353
Without	BD116	4	0.45	0.81	0.95	0.75	1.31	0.79			95% confidence interval (without)	0.0391358	0.143935	0.0769376	0.0137696	0.10353	0.0242603
Without	BD115	5	0.51	0.99	1.09	0.69	1.3	0.89			p-value for differences (Mann-Whitney)	0.8	0.2	0.2	1	0.2	0.2
Without	BD116	6	0.48	1.2	1.08	0.89	1.29	0.79		t-value for 1 d.f.		Version with confidence intervals:					Version with s.e.m:	Looks nicer but is not very realistic as the CI's are so big
Without	BD115	7	0.45	1.5	1.1	0.91	1.35	0.82		t-value for 2 d.f.
Without	BD118	8	0.49	0.79	1.01	0.85	1.39	0.81			12.706
Without	BD116	9	0.48	1	1.05	0.78	1.29	0.85			4.303
Without	BD115	10	0.4	0.2	1.04	0.86	1.36	0.65
